# Supplementary material for: A Bayesian approach to pilot-pivotal trials for bioequivalence assessment
Source: BMC Med Res Methodol. 2023 Dec 19;23:301. doi: 10.1186/s12874-023-02120-2 (PMC10729540; doi:10.1186/s12874-023-02120-2)
Supplement: Supplementary file 1 — Additional file 1. [file 12874_2023_2120_MOESM1_ESM.zip]

Archive with 7 entries (7 files):
- Figure S1.tif
- Figure S2.tif
- Figure S3.tif
- Figure S4.tif
- Supplement Table S1.docx
- Supplement Table S2.docx
- Supplementary Material_R3.pdf
